# Supplementary material for: An evolutionary model of rhythmic accelerando in animal vocal signalling
Source: PLoS Comput Biol. 2025 Apr 23;21(4):e1013011. doi: 10.1371/journal.pcbi.1013011 (PMC12054874; doi:10.1371/journal.pcbi.1013011)
Supplement: S1 Code — (ZIP) [file pcbi.1013011.s002.zip]

Archive with 5 entries (5 files):
- Interactive acceleration.ipynb
- Models and simulations.html
- Models and simulations.ipynb
- README.md
- sequence_overlap_model.py
