# Supplementary material for: An evolutionary model of rhythmic accelerando in animal vocal signalling
Source: PLoS Comput Biol. 2025 Apr 23;21(4):e1013011. doi: 10.1371/journal.pcbi.1013011 (PMC12054874; doi:10.1371/journal.pcbi.1013011)
Supplement: S1 Code — (ZIP) [file pcbi.1013011.s002.zip › Interactive acceleration.ipynb]

# %% [code]
import numpy as np

import ipywidgets

import matplotlib.pyplot as plt

from sequence_overlap_model import *

# %% [code]
def plot_sequence(sequence, duration, ax):
    ax.vlines(sequence, 0, 0.5, 'k')
    ax.vlines(sequence + duration, 0, 0.5, 'k', ':')
    for t in sequence:
        ax.add_patch(plt.Rectangle((t, 0), duration, 0.5, facecolor='gainsboro', lw=0))

    ax.set_xlim(-0.5, sequence[-1] + 1.5)
    ax.set_ylim(0, 0.5)
    ax.set_yticks([])

def plot_sequences_and_overlap(sequence1, sequence2, duration, ax):
    ax.vlines(sequence1, 0.15, 0.5, 'k')
    ax.vlines(sequence1 + duration, 0.15, 0.5, 'k', ':')
    for t in sequence1:
        ax.add_patch(plt.Rectangle((t, 0.15), duration, 0.35, facecolor='gainsboro', lw=0))

    ax.vlines(sequence2, -0.5, -0.15, 'k', capstyle='butt')
    ax.vlines(sequence2 + duration, -0.5, -0.15, 'k', ':')
    for t in sequence2:
        ax.add_patch(plt.Rectangle((t, -0.5), duration, 0.35, facecolor='gainsboro', lw=0))

    events = sorted([(t, 1) for t in sequence1] + [(t, 2) for t in sequence2])
    for (t, x), (u, y) in zip(events[:-1], events[1:]):
        if x == y or u >= t + duration:
            continue
        ax.add_patch(plt.Rectangle((u, -0.15), t + duration - u, 0.3, facecolor='indianred', lw=0, alpha=0.5))

    ax.set_xlim(min(sequence1[0], sequence2[0]) - 0.5, max(sequence1[-1], sequence2[-1]) + 1.5)
    ax.set_ylim(-0.5, 0.5)
    ax.set_yticks([])

# %% [code]
def max_a(n, d):
    return ratio_to_acceleration(d**(1 / (n - 2)))

def max_n(a, d):
    if a <= 0.5:
        return np.inf
    return np.log(d) / np.log(acceleration_to_ratio(a)) + 2

def max_d(a, n):
    return min(1, acceleration_to_ratio(a)**(n-2))

# %% [markdown]
## Accelerating sequences

# %% [code]
a = ipywidgets.FloatSlider(value=0.5, min=0.49, max=0.54, step=0.001)
n = ipywidgets.IntSlider(value=10, min=2, max=25)
d = ipywidgets.FloatSlider(value=0.3, min=0, max=1, step=0.001)

a.max = max_a(n.value, d.value)
n.max = min(25, max_n(a.value, d.value))
d.max = max_d(a.value, n.value)

def update_a(*args):
    n.max = min(25, max_n(a.value, d.value))
    d.max = max_d(a.value, n.value)
a.observe(update_a, 'value')

def update_n(*args):
    a.max = max_a(n.value, d.value)
    d.max = max_d(a.value, n.value)
n.observe(update_n, 'value')

def update_d(*args):
    a.max = max_a(n.value, d.value)
    n.max = min(25, max_n(a.value, d.value))
d.observe(update_d, 'value')

@ipywidgets.interact(a=a, n=n, d=d)
def f(a, n, d):
    plt.figure(figsize=(20, 1))
    plot_sequence(create_sequence(1, n, a, d), d, plt.gca())
    plt.show()

# %% [markdown]
## Overlap between sequences

# %% [code]
n_fixed = 10
d_fixed = 0.36

a1 = ipywidgets.FloatSlider(value=0.5, min=0.49, max=max_a(n_fixed, d_fixed), step=0.001)
a2 = ipywidgets.FloatSlider(value=0.5, min=0.49, max=max_a(n_fixed, d_fixed), step=0.001)
phi = ipywidgets.FloatSlider(value=0, min=-2 * np.pi, max=2 * np.pi, step=0.001)

@ipywidgets.interact(a1=a1, a2=a2, phi=phi)
def f(a1, a2, phi):
    plt.figure(figsize=(20, 2))
    plot_sequences_and_overlap(create_sequence(1, n_fixed, a1, d_fixed), create_sequence(1, n_fixed, a2, d_fixed) + phi / (2 * np.pi), d_fixed, plt.gca())
    plt.show()
