# Supplementary material for: An evolutionary model of rhythmic accelerando in animal vocal signalling
Source: PLoS Comput Biol. 2025 Apr 23;21(4):e1013011. doi: 10.1371/journal.pcbi.1013011 (PMC12054874; doi:10.1371/journal.pcbi.1013011)
Supplement: S1 Code — (ZIP) [file pcbi.1013011.s002.zip › README.md]

# An evolutionary model of rhythmic accelerando in animal vocal signalling - Models and simulations code
Yannick Jadoul, Taylor A. Hersh, Elias Fernández Domingos, Marco Gamba, Livio Favaro, Andrea Ravignani

## Code
- `sequence_overlap_model.py`: Python module calculating the modeled sequences, overlap between sequences, and payoff for the EGT models and simulations
- `Models and simulations.ipynb`: Python Jupyter notebook analyzing the EGT model and running evolutionary simulations
- `Models and simulations.html`: Non-interactive HTML version of the `Models and simulations.ipynb` notebook and its results
- `Interactive acceleration.ipynb`: Python Juptyer notebook with interactive visualization of modeled accelerating sequences
