# Supplementary material for: An evolutionary model of rhythmic accelerando in animal vocal signalling
Source: PLoS Comput Biol. 2025 Apr 23;21(4):e1013011. doi: 10.1371/journal.pcbi.1013011 (PMC12054874; doi:10.1371/journal.pcbi.1013011)
Supplement: S1 Code — (ZIP) [file pcbi.1013011.s002.zip › sequence_overlap_model.py]

import numba
import numpy as np


@numba.njit
def acceleration_to_ratio(acceleration):
    return (1 - acceleration) / acceleration


@numba.njit
def ratio_to_acceleration(ratio):
    return 1 / (1 + ratio)


@numba.njit
def create_sequence(s, n, acceleration, duration):
    ratio = acceleration_to_ratio(acceleration)
    IOI = np.cumprod(np.append([s], np.ones(n - 2) * ratio))
    if IOI[-1] < duration:
        return None
    T = np.cumsum(np.append([0.0], IOI))
    return T


@numba.njit
def single_overlap(t, u, duration):
    return max(0, min(t, u) - max(t, u) + duration)


@numba.njit
def calculate_overlap(sequence_a, sequence_b, phase, duration):
    offset = phase / (2 * np.pi)
    shifted_sequence_b = sequence_b + offset
    overlap = 0.0
    for t in sequence_a:
        for u in shifted_sequence_b[np.abs(shifted_sequence_b - t) < duration]:
            overlap += single_overlap(t, u, duration)
    return overlap / (len(sequence_a) * duration)


@numba.njit
def get_max_acceleration(duration, n):
    return ratio_to_acceleration(duration ** (1 / (n - 2)))


@numba.njit
def calculate_phase_overlap_matrix(min_acceleration, n_acceleration, n_phi, duration, n):
    acceleration = np.linspace(min_acceleration, get_max_acceleration(duration, n), n_acceleration)
    phi = np.linspace(-2 * np.pi, 2 * np.pi, n_phi)
    phase_overlap_matrix = np.zeros((len(acceleration), len(acceleration), len(phi)))
    sequences = [create_sequence(1.0, n, a, duration) for a in acceleration]
    for i, _ in enumerate(acceleration):
        for j, _ in enumerate(acceleration):
            for k, p in enumerate(phi):
                phase_overlap_matrix[i, j, k] = calculate_overlap(sequences[i], sequences[j], p, duration)
    return acceleration, phi, phase_overlap_matrix


def calculate_overlap_matrix(min_acceleration, n_acceleration, n_phi, duration, n):
    acceleration, phi, phase_overlap_matrix = calculate_phase_overlap_matrix(min_acceleration, n_acceleration, n_phi, duration, n)
    return acceleration, phase_overlap_matrix.mean(axis=-1)


def calculate_payoff_matrix(overlap_matrix, acceleration, duration, n):
    ratio = acceleration_to_ratio(acceleration)
    sequence_duration = np.sum(ratio[:, None] ** np.arange(n - 1), axis=-1)
    vocalization_ratio = (n - 1) * duration / sequence_duration
    cost = np.maximum(0, (vocalization_ratio - duration) / (1 - duration))**2
    return overlap_matrix - cost[:, None]
